# Supplementary material for: Revealing Novel Source of Breast Cancer Inhibitors from Seagrass Enhalus acoroides: In Silico and In Vitro Studies
Source: Molecules. 2024 Feb 29;29(5):1082. doi: 10.3390/molecules29051082 (PMC10933956; doi:10.3390/molecules29051082)
Supplement: Supplementary file 1 [file molecules-29-01082-s001.zip]

Archive with 1 entries (1 files):
- molecules-2891177-supplementary.pdf
